# Supplementary material for: The Transferability of Spectral Grain Yield Prediction in Wheat Breeding across Years and Trial Locations
Source: Sensors (Basel). 2023 Apr 21;23(8):4177. doi: 10.3390/s23084177 (PMC10145428; doi:10.3390/s23084177)
Supplement: Supplementary file 1 [file sensors-23-04177-s001.zip]

Archive with 1 entries (1 files):
- sensors-2272128-supplementary.pdf
